# Supplementary material for: Hardness-Dependent Freshwater Quality Criteria for the Protection of Aquatic Organisms for Cadmium in China
Source: Toxics. 2024 Dec 8;12(12):892. doi: 10.3390/toxics12120892 (PMC11728563; doi:10.3390/toxics12120892)
Supplement: Supplementary file 1 [file toxics-12-00892-s001.zip]

Archive with 1 entries (1 files):
- toxics-3319404-supplementary.pdf
